# Supplementary material for: Heme-Oxygenase 1 Mediated Activation of Cyp3A11 Protects Against Non-Steroidal Pain Analgesics Induced Acute Liver Damage in Sickle Cell Disease Mice
Source: Cells. 2025 Jan 28;14(3):194. doi: 10.3390/cells14030194 (PMC11817884; doi:10.3390/cells14030194)
Supplement: Supplementary file 1 [file cells-14-00194-s001.zip]

Archive with 13 entries (13 files):
- cells-3408057-supplementary.pdf
- supplemental movies/Movie S1.mp4
- supplemental movies/Movie S10.mp4
- supplemental movies/Movie S11.mp4
- supplemental movies/Movie S12.mp4
- supplemental movies/Movie S2.mp4
- supplemental movies/Movie S3.mp4
- supplemental movies/Movie S4.mp4
- supplemental movies/Movie S5.mp4
- supplemental movies/Movie S6.mp4
- supplemental movies/Movie S7.mp4
- supplemental movies/Movie S8.mp4
- supplemental movies/Movie S9.mp4
